# Supplementary material for: Genomic Characterization of Methicillin-Resistant and Methicillin-Susceptible Staphylococcus aureus Implicated in Bloodstream Infections, KwaZulu-Natal, South Africa: A Pilot Study
Source: Antibiotics (Basel). 2024 Aug 23;13(9):796. doi: 10.3390/antibiotics13090796 (PMC11429224; doi:10.3390/antibiotics13090796)
Supplement: Supplementary file 1 [file antibiotics-13-00796-s001.zip]

Archive with 1 entries (1 files):
- antibiotics-3129108-supplementary.pdf
